# Supplementary material for: Clinical Evaluation of the VirClia IgM/IgG Chemiluminescence Tests for the Diagnosis of Tick-Borne Encephalitis in an Endemic Part of Norway
Source: Viruses. 2024 Sep 23;16(9):1505. doi: 10.3390/v16091505 (PMC11437423; doi:10.3390/v16091505)
Supplement: Supplementary file 1 [file viruses-16-01505-s001.zip]

Archive with 1 entries (1 files):
- viruses-3219041-supplementary.pdf
